# Supplementary material for: Motorboat noise impacts parental behaviour and offspring survival in a reef fish
Source: Proc Biol Sci. 2017 Jun 7;284(1856):20170143. doi: 10.1098/rspb.2017.0143 (PMC5474065; doi:10.1098/rspb.2017.0143)
Supplement: Data [file rspb20170143supp2.xls]

## Sheet: survav
Treatment	Treat	OffspringDay0	OffspringDay12	Offspringdifference	Survival	MassMort	tranformedsurvival	StandardLengthatStart	MyotomeLengthatstart	Weightatstart	StandardLengthatEnd	MyotomeLengthatEnd	WeightatEnd	TimeFeeding(%)	Chases	StrikesAtParent	Glancing
AN1.1	Ambient	120	79	41	0.658333	1	0.946505	7.11	1.36	0.0089	8.55263	2.23684	0.0557667	18.5	3.16667	0.5	1.16667
AN1.2	Ambient	113	101	12	0.893805	1	1.23886	13.16	3.377	0.0598	18.6	0.576667	0.182667	41.5	1.33333	1	1.33333
AN1.3	Ambient	127	110	17	0.866142	1	1.19623	11.58	2.15847	0.00386667	10.7018	2.54386	0.0299333	40	1.66667	0.333333	0
AN1.4	Ambient	166	101	65	0.608434	1	0.8947	10.88	2.26974	0.028225	16.5	4.5	0.1171	83.3333	2	0.166667	1
AN1.5	Ambient	121	72	49	0.595041	1	0.881021	13.62	3.31667	0.0662333	20.6	6.5175	0.23664	92.6667	0	0.833333	2
AN1.6	Ambient	93	88	5	0.946237	1	1.3368	11.1	2.45614	0.0322333	18.2525	5.6475	0.16497	94.8333	0.666667	0.333333	0.166667
AN2.1	Ambient	86	69	17	0.802326	1	1.11006	9.18	2.33553	0.02	0	0	0.0989667	29.1667	2.83333	0	0.333333
AN2.2	Ambient	116	88	28	0.758621	1	1.05721	12.28	3.33333	0.0502667	18.125	0.5625	0.161475	79.8333	2.16667	0.166667	2.5
AN2.3	Ambient	110	68	42	0.618182	1	0.904709	6.44	1.42544	0.00556667	12.3246	2.89474	0.0489333	58.1667	4	0	2
AN2.4	Ambient	146	86	60	0.589041	1	0.874917	6.58	1.14035	0.00793333	14.2575	3.8875	0.07964	66.25	1	0	0
AN3.1	Ambient	171	147	24	0.859649	1	1.18679	9.3	2.14912	0.0189	14.1643	3.71429	0.0816333	76.3333	2.83333	0	0.5
AN3.2	Ambient	187	100	87	0.534759	1	0.820186	9.3	1.44737	0.00673333	16.5825	4.6075	0.13195	61.8	4	0	1.6
AN3.3	Ambient	189	183	6	0.968254	1	1.39167	9.42	2.59868	0.0231	18.155	5.51	0.166895	76.6667	2.66667	0	1.16667
AN3.4	Ambient	102	53	49	0.519608	1	0.805011	9.11	2.07237	0.035725	15.119	4.34524	0.0972524	95.6	0.2	0.4	0
AN3.5	Ambient	96	72	24	0.75	1	1.0472	9.3	1.27193	0.00726667	14.5	3.9625	0.08023	75	1	0	2
AN3.6	Ambient	75	48	27	0.64	1	0.927295	10.31	2.45614	0.0248667	16.23	5.35455	0.133014	69.25	2.5	0	1.75
AN4.1	Ambient	41	40	1	0.97561	1	1.41398	10.88	2.10526	0.0312333	18.3868	5.69474	0.175837	75.6	3	1.2	0.2
AN4.2	Ambient	109	83	26	0.761468	1	1.06054				15.805	4.425	0.103465	81.8	1.8	0.4	1.8
AN4.3	Ambient	168	96	72	0.571429	1	0.857072	10.99	2.5	0.03425	18.3182	5.48182	0.165686	73.8	1.8	0.6	0.8
Jacque1	Boat	143	143	0	1	1	1.5708	7.48	1.6886	0.00993333	12.2588	3.04825	0.0464333	20	4.2	0.4	0.6
Jacque2	Boat	173	48	125	0.277457	1	0.554763	5.68	0.921053	0.00395	10.3947	2.14912	0.0243	32.5	7	0	0
Jacque3	Boat	104	67	37	0.644231	1	0.931708	5.17	1.09649	0.00316667	11.8182	2.59318	0.0417273	51.6667	1.5	0.333333	0.166667
Jaque4	Boat	77	0	77	0	0	0	8.82	2.17105	0.0172667				80	0.25	0	0
Louise1	Boat	208	199	9	0.956731	1	1.36125	10.68	2.80702	0.0299	0	0	0.1182	10.3333	4	0	0.666667
Louise2	Boat	105	105	0	1	1	1.5708	10.82	2.05592	0.0194625	18.6024	5.55952	0.182843	69	2.5	0.333333	0.666667
Louise3	Boat	155	114	41	0.735484	1	1.03059	8.62	1.97368	0.0166	17.22	5.0125	0.14306	40.25	10.75	6.25	1.25
Louise4	Boat	220	150	70	0.681818	1	0.971482	9.2	1.31579	0.0074	14.8225	4.08	0.08708	90.3333	2.83333	0.166667	0.5
Pip1	Boat	66	62	4	0.939394	1	1.32206	6.75	3.66228	0.0580333	13.2895	3.15789	0.0586	58.5	2.66667	0	0
Pip2	Boat	105	70	35	0.666667	1	0.955317	7.5	1.57895	0.0101	12.5167	3.1	0.0598583	36.6667	4.33333	0.333333	0
Pip4	Boat	85	0	85	0	0	0	12.92	3.68596	0.0553333				99	0	0	0
Primrose1first group on 7thNov	Boat	88	0	88	0	0	0		3.28947	0.0328333
Primrose1secondgroup (B6 Primose 1)	Boat	162	0	162	0	0	0	6.18	1.57895	0.0115				30	5.66667	0	2.33333
Primrose2	Boat	88	74	14	0.840909	1	1.16052	8.14	1.875	0.012925	16.415	4.57	0.11482	50.4	6	0.6	0
Primrose3	Boat	202	185	17	0.915842	1	1.27646	9.89	1.97368	0.0203	17.035	4.915	0.12758	55.8333	1.66667	0.333333	1.16667
Primrose4	Boat	247	199	48	0.805668	1	1.11427	6.23	1.18421	0.00565	12.6825	3.28	0.056835	54.4	3.2	0.4	0
Primrose5	Boat	157	0	157	0	0	0	7.13	1.25	0.00673333				35	4	0	0
