# Supplementary material for: Motorboat noise impacts parental behaviour and offspring survival in a reef fish
Source: Proc Biol Sci. 2017 Jun 7;284(1856):20170143. doi: 10.1098/rspb.2017.0143 (PMC5474065; doi:10.1098/rspb.2017.0143)
Supplement: Data [file rspb20170143supp3.xls]

## Sheet: Fish within 5m of nest
ID	Nest	Day	Date	N F T	Treatmetnt	Abudefduf notsex	Abudefduf Sexfasciatus	Acanthochromis Polyacanthus	Acanthochromis Polyacanthus	Acanthuridae	Amphiprion Melanopus	Apogonidae	Apogon angustatus	Apogon Properupta	Apogon Properupta	Balistidae	Batu coris	Blennidae	Caesio teres	Cephalopholis Argus	Cephalopholis Boenak	Cephalopholis microprion	Cephalopholis Microprion	Chaetodon	Chaetodon Aureofasciatus	Chaetodon Auriga	Chaetodon Auriga line spot	Chaetodon Ephippium	Chaetodon Eureofasciatus	Chaetodon Lunula	Chaetodon Lunulatus	Chaetodon Melannotus	Chaetodon Plebeius	Chaetodon Vagabundus	Cheilinus Chlorourus	Cheilinus fasciatus	Cheilio Inermis	Chlororus sordidus	Chlororus sordidus (j)	Chromis atripectoralis	Chromis Viridis	Chrysiptera cyanea	Coris aygula	Corythoichthys Sp.	Ctenochaetus striatus	cuttlefish	Damselfish sp	Dascyllus Aruanus	Dascyllus Reticulatus
BoatTJacque d10	Jacque	10	12	T	Boat	0	0	0	0	1	0	0	0	0	0	0	0	0	0	0	0	0	0	0	0	0	0	0	0	0	0	0	0	0	0	0	0	0	0	0	4	0	0	0	0	0	0	0	0
BoatTJacque d12	Jacque	12	14	T	Boat	0	0	15	0	2	0	0	0	0	0	0	0	0	0	0	0	0	0	1	0	0	0	0	0	0	0	0	0	0	9	0	0	0	0	0	15	0	0	0	0	0	0	0	0
BoatTJacque 2 d6	Jacque 2	6	13	T	Boat	0	0	9	0	0	0	0	0	0	0	0	0	0	1	0	0	0	0	1	0	0	0	0	0	0	0	0	0	0	0	0	0	0	0	0	20	0	0	0	0	0	0	0	0
BoatTJacque 2 d8	Jacque 2	8	15	T	Boat	0	0	0	0	1	0	0	0	0	0	0	0	0	0	0	0	0	0	0	0	0	0	0	0	0	0	0	0	0	0	0	0	0	0	0	9	0	0	0	0	0	0	0	0
BoatTJacque 2 d10	Jacque 2	10	17	T	Boat	0	0	1	0	0	0	0	10	0	0	0	0	0	0	0	0	0	0	0	0	0	0	0	0	0	0	0	0	0	0	0	0	0	0	0	0	0	0	0	0	0	0	0	0
BoatTJacque 2 d12	Jacque 2	12	19	T	Boat	0	0	3	0	0	0	0	0	0	0	0	0	0	0	0	0	0	0	0	0	0	0	0	0	0	0	0	0	0	4	0	0	0	0	0	0	0	0	0	0	0	0	0	0
BoatTJacque 3 d4	Jacque 3	4	16	T	Boat	0	0	28	0	2	0	0	0	0	0	0	0	0	17	0	0	0	0	5	0	0	0	0	0	0	0	0	0	0	1	0	0	0	0	0	6	0	0	0	0	0	0	0	0
BoatTJacque 3 d6	Jacque 3	6	18	T	Boat	0	0	6	120	0	0	0	0	0	0	0	0	0	0	0	0	0	0	3	0	0	0	0	0	0	0	0	0	0	0	0	0	0	0	0	0	0	0	0	0	0	0	0	0
BoatTJacque 3 d8	Jacque 3	8	20	T	Boat	0	0	53	0	1	0	0	0	0	0	0	0	0	0	0	0	0	0	4	0	0	0	0	0	0	0	0	0	0	1	0	0	0	0	0	26	0	0	0	0	0	0	0	0
BoatTJacque 3 d10	Jacque 3	10	22	T	Boat	0	0	24	0	4	0	0	0	0	0	0	0	0	0	0	0	0	0	0	0	0	3	0	0	0	0	0	0	1	0	0	0	0	0	1	8	0	0	0	0	0	0	0	0
BoatTJacque 3 d12	Jacque 3	12	24	T	Boat	0	0	265	0	3	0	0	0	0	0	0	0	0	0	0	0	0	0	0	0	0	0	0	0	0	1	0	2	0	0	0	1	0	0	0	0	0	0	0	0	0	0	0	0
BoatTJacque 4 d2	Jacque 4	2	19	T	Boat	0	0	6	0	0	0	0	0	0	0	2	0	0	0	0	0	0	0	2	0	0	0	0	0	0	0	0	0	0	1	0	0	0	0	0	8	0	0	0	0	0	0	0	0
BoatTJacque 4 d4	Jacque 4	4	21	T	Boat	0	0	13	0	0	0	0	0	0	0	0	0	0	0	0	0	0	0	4	0	0	0	0	0	0	0	0	0	0	0	0	0	0	0	0	7	0	0	0	0	0	0	2	0
BoatTJacque 4 d6	Jacque 4	6	23	T	Boat	0	4	3	0	0	0	0	0	0	0	0	0	0	0	0	0	0	0	0	0	0	1	0	0	0	0	0	0	1	0	0	0	0	0	0	0	0	0	0	0	0	0	0	0
BoatTJacque 4 d8	Jacque 4	8	25	T	Boat	0	0	2	0	0	0	0	0	0	0	0	0	0	0	0	0	0	0	0	0	0	2	0	2	0	0	0	1	3	1	0	0	0	0	0	0	0	0	0	0	0	0	0	0
BoatTJacque 4 d10	Jacque 4	10	27	T	Boat	0	0	4	0	0	0	0	0	0	0	0	0	0	0	0	0	0	0	0	0	0	0	0	0	0	0	0	0	0	1	0	0	0	0	1	0	0	0	0	0	0	0	0	0
BoatTJacque 4 d12	Jacque 4	12	29	T	Boat	0	0	4	0	1	0	0	0	0	0	0	0	0	0	0	0	0	0	0	0	0	0	0	0	0	0	2	0	1	0	0	0	0	0	0	4	0	0	0	0	0	0	1	0
BoatTJacque 5 d2	Jacque 5	2	26	T	Boat	0	0	0	0	0	0	0	1	0	0	1	0	0	0	0	0	0	0	0	0	0	0	0	0	0	0	0	0	0	1	0	0	0	0	0	0	0	0	0	0	0	0	0	0
BoatTJacque 5 d4	Jacque 5	4	28	T	Boat	0	0	0	0	0	0	0	2	0	0	1	0	0	0	0	0	0	0	0	0	0	0	0	0	0	0	0	0	0	0	0	0	0	0	0	0	0	0	0	0	0	0	0	0
BoatTPrimrose d2	Primrose	2	11	T	Boat	0	0	0	0	3	0	0	0	0	0	2	0	0	7	0	0	0	0	1	0	0	0	0	0	0	0	0	0	0	0	0	0	0	0	0	29	0	0	0	0	0	0	0	0
BoatTPrimrose d4	Primrose	4	13	T	Boat	0	4	29	0	7	0	0	0	0	0	1	0	0	10	0	0	0	0	3	0	0	0	0	0	0	0	0	0	0	0	0	0	0	0	0	150	0	0	0	0	0	0	0	0
BoatTPrimrose d6	Primrose	6	15	T	Boat	0	0	2	0	3	0	0	0	0	0	0	0	0	1	0	0	0	0	1	0	0	0	0	0	0	0	0	0	0	0	0	0	0	0	0	80	0	0	0	0	0	0	0	0
BoatTPrimrose d8	Primrose	8	17	T	Boat	0	0	10	0	6	0	0	0	0	0	1	0	0	0	0	0	0	0	3	0	0	0	0	0	0	0	0	0	0	3	0	0	0	0	0	13	1	0	0	0	0	0	3	0
BoatTPrimrose 2 d2	Primrose 2	2	18	T	Boat	0	1	6	50	0	0	0	0	0	0	0	0	0	0	0	0	0	0	1	0	0	0	0	0	0	0	0	0	0	2	0	0	0	0	0	0	0	0	0	0	0	0	0	0
BoatTPrimrose 2 d4	Primrose 2	4	20	T	Boat	0	13	61	0	0	0	0	0	0	0	0	0	0	14	0	0	0	0	3	0	0	0	0	0	0	0	0	0	0	3	0	0	0	0	0	17	0	0	0	0	0	0	0	0
BoatTPrimrose 2 d6	Primrose 2	6	22	T	Boat	0	6	9	60	0	0	0	0	0	0	0	0	0	0	0	0	0	0	0	0	0	4	0	0	0	0	0	2	2	4	0	0	0	0	3	0	0	0	0	0	0	0	0	0
BoatTPrimrose 2 d8	Primrose 2	8	24	T	Boat	0	8	5	0	0	0	0	0	0	0	0	0	0	0	0	0	0	0	0	0	0	1	0	0	0	0	0	0	0	0	0	0	0	0	5	2	0	0	0	0	0	0	0	0
BoatTPrimrose 2 d10	Primrose 2	10	26	T	Boat	0	0	11	130	4	0	0	0	7	0	0	0	0	0	0	0	0	0	0	0	0	0	0	0	0	1	0	1	1	1	0	0	0	0	0	0	0	0	0	0	0	0	0	0
BoatTPrimrose 2 d12	Primrose 2	12	28	T	Boat	0	2	52	0	0	0	0	0	0	0	0	0	0	0	0	0	0	0	0	0	0	0	0	0	0	0	0	2	0	1	0	1	0	0	0	11	0	0	0	0	0	0	0	0
BoatTPrim 3 d2	Prim 3	2	19	T	Boat	0	5	141	0	2	0	0	0	0	0	0	0	0	0	0	0	0	0	2	0	0	0	0	0	0	0	0	0	0	0	0	0	0	0	0	0	0	0	0	0	0	0	0	0
BoatTPrim 3 d4	Prim 3	4	21	T	Boat	0	0	21	200	2	0	0	2	6	0	0	0	0	0	0	0	0	0	0	0	0	2	0	0	0	1	2	0	1	0	0	0	0	0	0	100	0	0	2	0	0	0	0	0
BoatTPrim 3 d6	Prim 3	6	23	T	Boat	0	0	119	0	3	0	0	0	0	0	0	0	0	0	1	0	0	0	0	0	0	1	0	2	0	0	0	3	1	0	0	0	0	0	0	50	0	0	0	0	0	0	0	0
BoatTPrim 3 d8	Prim 3	8	25	T	Boat	0	0	0	0	4	0	0	7	0	0	0	0	0	0	1	0	0	0	0	0	0	0	0	0	0	1	0	1	1	1	0	0	0	0	0	0	0	0	0	0	0	0	0	0
BoatTPrim 3 d10	Prim 3	10	27	T	Boat	0	6	2	185	1	0	0	0	0	0	0	0	0	7	1	0	0	1	0	0	0	0	0	0	0	1	0	1	0	1	0	0	0	0	1	0	0	0	0	0	0	0	8	0
BoatTPrim 3 d12	Prim 3	12	29	T	Boat	0	12	30	100	5	0	0	9	0	0	0	0	0	5	0	0	0	0	0	0	0	1	0	0	0	1	0	1	0	0	0	0	0	0	0	7	0	0	0	0	0	0	0	0
BoatTPrim 4 d2	Prim 4	2	25	T	Boat	0	0	7	0	0	0	0	1	0	0	1	0	0	0	0	0	0	0	0	0	0	1	0	0	0	0	0	0	1	1	0	0	0	0	0	2	0	0	0	0	0	0	12	0
BoatTPrim 4 d4	Prim 4	4	27	T	Boat	0	0	5	0	0	0	0	2	3	0	0	0	0	1	0	0	0	0	0	0	0	1	0	0	0	0	0	0	0	0	0	0	0	0	2	59	0	0	0	0	0	0	5	0
BoatTPrim 4 d6	Prim 4	6	29	T	Boat	0	0	8	120	0	0	0	0	0	0	0	0	0	0	0	0	0	0	0	0	0	2	0	0	0	0	0	0	1	0	0	0	0	0	2	48	0	0	0	0	0	0	14	0
BoatTPip d2	Pip	2	11	T	Boat	0	0	1	0	8	0	0	0	0	0	0	0	0	4	0	0	0	0	0	0	0	0	0	0	0	0	0	0	0	0	0	0	0	0	0	106	0	0	0	0	0	0	0	0
BoatTPip d4	Pip	4	13	T	Boat	0	0	28	300	7	0	0	0	0	0	1	0	0	0	0	0	0	0	4	0	0	0	0	0	0	0	0	0	0	0	0	0	0	0	0	200	0	0	0	0	0	0	0	0
BoatTPip d4	Pip	4	15	T	Boat	0	0	328	0	7	0	0	0	0	0	1	0	0	0	0	0	0	0	4	0	0	0	0	0	0	0	0	0	0	0	0	0	0	0	0	200	0	0	0	0	0	0	0	0
BoatTPip d8	Pip	8	17	T	Boat	0	1	8	0	2	0	0	12	0	0	3	0	0	0	0	0	0	0	9	0	0	0	0	0	0	0	0	0	0	0	0	0	0	0	0	34	0	0	0	0	0	0	0	0
BoatTPip d10	Pip	10	19	T	Boat	0	0	56	0	11	0	0	17	0	0	0	0	0	0	0	0	0	0	4	0	0	0	0	0	0	0	0	0	0	5	0	0	0	0	0	75	0	0	0	0	0	0	0	0
BoatTPip d12	Pip	12	21	T	Boat	0	2	17	100	7	0	0	27	0	0	0	0	0	11	0	0	0	0	0	0	0	1	0	0	0	0	0	0	1	3	0	0	0	0	5	0	0	0	5	0	0	0	0	0
BoatTPip 2 d2	Pip 2	2	14	T	Boat	0	0	88	0	6	0	0	0	0	0	0	0	0	15	0	0	0	0	5	0	0	0	0	0	0	0	0	0	0	0	0	0	0	0	0	70	0	0	0	0	0	0	0	0
BoatTPip2 d4	Pip2	4	16	T	Boat	0	0	0	0	4	0	0	0	0	0	5	0	0	1	0	0	0	0	0	0	0	0	0	0	0	0	0	0	0	0	0	0	0	0	0	2	9	0	0	0	0	0	0	0
BoatTPip 2 d6	Pip 2	6	18	T	Boat	0	0	16	0	7	0	0	27	0	0	0	0	0	10	0	0	0	0	2	0	0	0	0	0	0	0	0	0	0	0	0	0	0	0	0	25	5	0	0	0	0	0	0	0
BoatTPip 2 d8	Pip 2	8	20	T	Boat	0	0	5	0	6	0	0	27	0	0	0	0	0	8	0	0	0	0	3	0	0	0	0	0	0	0	0	0	0	0	0	0	0	0	0	1	0	0	0	0	0	0	0	0
BoatTPip 2 d10	Pip 2	10	22	T	Boat	0	0	9	0	4	0	0	0	0	0	0	0	0	13	0	0	0	0	0	0	0	0	0	0	0	2	0	0	2	0	0	0	0	0	0	20	0	0	1	0	0	0	0	0
BoatTPip 2 d12	Pip 2	12	24	T	Boat	0	0	3	0	4	0	0	0	0	0	0	0	0	12	4	1	0	0	0	0	0	0	0	0	0	4	0	0	0	0	0	0	0	0	0	50	0	0	0	0	0	0	0	0
BoatTLouise d8	Louise	8	11	T	Boat	0	7	15	0	6	0	0	0	0	0	0	0	0	30	0	0	0	0	2	0	0	0	0	0	0	0	0	0	0	0	0	0	0	0	0	30	0	0	0	0	0	0	0	0
BoatTLouise d10	Louise	10	13	T	Boat	0	0	0	0	0	0	0	0	0	0	0	0	0	0	0	0	0	0	5	0	0	0	0	0	0	0	0	0	0	1	0	0	0	0	0	0	0	0	0	0	0	0	0	0
BoatTLouise d12	Louise	12	15	T	Boat	0	0	1	0	0	0	0	0	0	0	0	0	0	7	0	0	0	0	0	0	0	0	0	0	0	0	0	0	0	0	0	0	0	0	0	0	50	0	0	0	0	0	0	0
BoatTLouise 3 d2	Louise 3	2	18	T	Boat	0	0	50	300	7	0	0	48	0	0	0	0	0	15	0	0	0	0	11	0	0	0	0	0	0	0	0	0	0	0	0	0	0	0	0	0	2	0	0	0	0	0	0	0
BoatTLouise 3 d4	Louise 3	4	20	T	Boat	0	0	25	0	9	0	0	9	0	0	0	0	0	30	0	0	0	0	5	0	0	0	0	0	0	0	0	0	0	3	0	0	0	0	3	75	0	0	0	0	0	0	0	0
BoatTLouise 3 d6	Louise 3	6	22	T	Boat	0	0	2	100	0	0	0	0	0	0	0	0	0	14	0	0	0	1	0	0	0	1	0	0	1	0	1	0	5	0	0	0	0	0	0	0	0	0	3	0	0	0	0	0
BoatTLouise 3 d8	Louise 3	8	24	T	Boat	0	0	532	0	8	0	0	40	0	0	0	0	0	10	1	0	0	0	0	0	0	1	0	0	0	0	0	3	0	1	0	0	0	0	0	15	0	0	1	0	0	0	0	0
BoatTLouise 3 d10	Louise 3	10	26	T	Boat	0	0	0	0	7	0	0	0	0	0	70	0	0	0	8	0	0	0	0	0	0	0	0	0	0	6	0	3	0	0	0	0	0	0	0	0	0	0	0	0	0	0	0	0
BoatTLouise 3 d12	Louise 3	12	28	T	Boat	0	0	670	25	9	0	0	30	0	0	0	0	0	0	3	0	0	0	0	0	0	2	0	0	0	21	2	0	0	1	0	0	0	0	0	0	0	0	0	0	0	0	0	0
BoatTLouise 4 d2	Louise 4	2	21	T	Boat	0	6	18	70	0	5	0	1	0	0	1	0	0	0	0	0	0	0	6	0	0	0	0	0	0	0	0	0	0	3	0	0	0	0	0	0	0	0	0	0	0	0	0	0
BoatTLouise 4 d4	Louise 4	4	23	T	Boat	0	0	204	0	0	5	0	2	0	0	0	0	0	0	0	0	0	0	0	0	0	2	0	0	0	0	0	0	0	2	0	2	0	0	0	1	0	0	0	0	0	0	0	0
BoatTLouise 4 d6	Louise 4	6	25	T	Boat	0	0	107	0	0	4	0	2	0	0	0	0	0	0	0	0	0	0	0	0	0	0	0	0	0	0	0	0	2	2	0	1	0	0	0	0	0	0	0	0	0	0	0	0
BoatTLouise 4 d8	Louise 4	8	27	T	Boat	0	4	6	40	0	4	0	0	0	0	0	0	0	0	0	0	0	0	0	0	0	0	0	0	0	0	0	0	0	1	0	0	0	0	1	0	0	0	0	0	0	0	0	0
BoatTLouise 4 d10	Louise 4	10	29	T	Boat	0	0	5	120	0	4	0	0	0	0	0	0	0	0	0	0	0	0	0	0	0	0	0	0	0	0	2	2	0	3	0	1	0	0	0	22	0	0	0	0	0	0	0	0
AmbientTAN1.1 d10	AN1.1	10	12	T	Ambient	0	1	18	103	2	0	0	0	0	0	0	0	0	0	0	0	0	0	2	0	0	0	0	0	0	0	0	0	0	0	0	0	0	0	0	43	0	0	0	0	0	0	0	0
AmbientTAN1.1 d12	AN1.1	12	14	T	Ambient	0	0	9	100	0	0	0	0	0	0	0	0	0	0	0	0	0	0	0	0	0	0	0	0	0	0	0	0	0	0	0	0	0	0	0	0	0	0	0	0	0	0	0	0
AmbientTAN1.2 d6	AN1.2	6	11	T	Ambient	0	2	121	0	2	0	0	0	0	0	0	0	0	0	0	0	0	0	2	0	0	0	0	0	0	0	0	0	0	0	0	0	0	0	0	43	0	0	0	0	0	0	0	0
AmbientTAN1.2 d8	AN1.2	8	13	T	Ambient	0	0	0	0	3	0	0	0	0	0	0	0	0	3	0	0	0	0	0	0	0	0	0	0	0	0	0	0	0	0	0	0	0	0	0	14	0	0	0	0	0	0	3	0
AmbientTAN1.2 d10	AN1.2	10	15	T	Ambient	0	3	12	0	2	0	0	0	0	0	0	0	0	0	0	0	0	0	0	0	0	0	0	0	0	0	0	0	0	0	0	0	0	0	0	10	0	0	0	0	0	0	0	0
AmbientTAN1.2 d12	AN1.2	12	17	T	Ambient	0	0	7	0	0	4	0	2	0	0	0	0	0	0	0	0	0	0	0	0	0	0	0	0	0	0	0	0	0	1	0	0	0	0	0	4	0	0	0	0	0	0	0	0
AmbientTAN1.3 d4	AN1.3	4	10	T	Ambient	0	3	12	0	4	0	0	0	0	0	0	0	0	0	0	0	0	0	0	0	0	0	0	0	0	0	0	0	0	0	0	0	0	0	0	10	0	0	0	0	0	0	0	0
AmbientTAN1.3 d6	AN1.3	6	12	T	Ambient	0	0	9	0	0	0	0	0	0	0	0	0	0	0	0	0	0	0	1	0	0	0	0	0	0	0	0	0	0	0	0	0	0	0	0	0	0	0	0	0	0	0	0	0
AmbientTAN1.3 d8	AN1.3	8	14	T	Ambient	0	0	0	0	7	0	0	0	0	0	0	0	0	0	0	0	0	0	0	0	0	0	0	0	0	0	0	0	0	0	0	0	0	0	0	15	0	0	0	0	0	0	0	0
AmbientTAN1.3 d10	AN1.3	10	16	T	Ambient	0	0	6	0	7	0	0	3	0	0	0	0	0	0	0	0	0	0	0	0	0	0	0	0	0	0	0	0	0	0	0	0	0	0	0	0	0	0	0	0	0	0	0	0
AmbientTAN1.3 d12	AN1.3	12	18	T	Ambient	0	0	14	0	1	0	0	0	0	0	0	0	0	0	0	0	0	0	5	0	0	0	0	0	0	0	0	0	0	1	0	0	0	0	0	0	0	0	0	0	0	0	0	0
AmbientTAN1.4 d2	AN1.4	2	19	T	Ambient	0	0	9	0	0	0	0	0	0	0	0	0	0	0	0	0	0	0	1	0	0	0	0	0	0	0	0	0	0	1	0	0	0	0	0	60	0	0	0	0	0	0	35	0
AmbientTAN1.4 d4	AN1.4	4	21	T	Ambient	0	0	4	0	1	0	0	0	0	0	1	0	0	0	0	0	0	0	3	0	0	0	0	0	0	0	0	0	0	0	0	0	0	0	11	6	0	0	0	0	0	0	46	7
AmbientTAN1.4 d6	AN1.4	6	23	T	Ambient	0	0	5	0	0	0	0	0	0	0	0	0	0	0	0	0	0	0	0	0	0	1	0	0	0	0	0	2	2	1	0	2	0	0	0	110	0	0	0	0	0	0	43	0
AmbientTAN1.4 d8	AN1.4	8	25	T	Ambient	0	0	5	0	0	0	0	3	0	0	0	0	0	0	0	0	0	0	0	0	0	2	0	0	0	0	0	1	1	2	0	2	0	0	0	50	0	0	0	0	0	0	48	2
AmbientTAN1.4 d10	AN1.4	10	27	T	Ambient	0	0	9	0	0	0	0	0	7	0	0	0	0	0	0	0	0	0	0	0	0	0	1	0	0	0	2	0	1	0	0	1	0	0	7	7	0	0	0	0	0	0	35	3
AmbientTAN1.4 d12	AN1.4	12	29	T	Ambient	0	0	0	0	0	0	0	0	9	0	0	0	0	0	0	0	0	0	0	0	0	0	0	0	0	0	0	1	1	0	0	1	0	0	1	13	0	0	0	0	0	0	45	0
AmbientTAN2.1 d10	AN2.1	10	10	T	Ambient	0	0	10	0	0	0	0	0	0	0	0	0	0	0	0	0	0	0	1	0	0	0	0	0	0	0	0	0	0	0	0	0	0	0	0	0	0	0	0	0	0	0	11	0
AmbientTAN2.1 d12	AN2.1	12	12	T	Ambient	0	3	4	75	0	0	0	0	0	0	0	0	0	0	0	0	0	0	3	0	0	0	0	0	0	0	0	0	0	0	0	0	0	0	0	1	0	0	0	0	0	0	0	0
AmbientTAN2.2 d6	AN2.2	6	11	T	Ambient	0	3	80	0	0	0	0	0	0	0	0	0	0	0	0	0	0	0	3	0	0	0	0	0	0	0	0	0	0	0	0	0	0	0	0	1	0	0	0	0	0	0	0	0
AmbientTAN2.2 d8	AN2.2	8	13	T	Ambient	0	7	19	0	5	1	0	0	0	0	0	0	0	47	0	0	0	0	4	0	0	0	0	0	0	0	0	0	0	0	0	0	0	0	0	86	1	0	0	0	0	0	0	0
AmbientTAN2.2 d10	AN2.2	10	15	T	Ambient	0	0	0	0	8	0	0	0	0	0	0	0	0	0	0	0	0	0	0	0	0	0	0	0	0	0	0	0	0	1	0	0	0	0	0	201	0	0	0	0	0	0	0	0
AmbientTAN2.2 d12	AN2.2	12	17	T	Ambient	0	0	80	0	4	0	0	1	0	0	0	0	0	0	0	0	0	0	4	0	0	0	0	0	0	0	0	0	0	1	0	0	0	0	0	7	0	0	0	0	0	0	0	0
AmbientTAN2.3 d2	AN2.3	2	11	T	Ambient	0	7	19	0	5	0	0	0	0	0	1	0	0	37	0	0	0	0	4	0	0	0	0	0	0	0	0	0	0	0	0	0	0	0	0	86	1	0	0	0	0	0	0	0
AmbientTAN2.3 d4	AN2.3	4	13	T	Ambient	0	9	19	158	7	0	0	0	0	0	0	0	0	13	0	0	0	0	3	0	0	0	0	0	0	0	0	0	0	0	0	0	0	0	0	0	4	0	0	0	0	0	0	0
AmbientTAN2.3 d6	AN2.3	6	15	T	Ambient	0	0	0	0	0	0	0	0	0	0	0	0	0	4	0	0	0	0	0	0	0	0	0	0	0	0	0	0	0	0	0	0	0	0	0	15	0	0	0	0	0	0	0	0
AmbientTAN2.3 d8	AN2.3	8	17	T	Ambient	0	13	13	0	0	0	0	0	0	0	0	0	0	0	0	0	0	0	4	0	0	0	0	0	0	0	0	0	0	2	0	0	0	0	0	0	9	0	0	0	0	0	1	0
AmbientTAN2.3 d10	AN2.3	10	19	T	Ambient	0	1	113	0	8	0	0	21	0	0	9	0	0	48	0	0	0	0	0	0	0	0	0	0	0	0	0	0	0	0	0	0	0	0	0	85	0	0	0	0	0	0	0	0
AmbientTAN2.3 d12	AN2.3	12	21	T	Ambient	0	0	4	160	7	0	0	0	13	0	0	0	0	1	0	0	0	0	0	0	0	1	0	0	0	0	1	0	0	0	0	0	0	0	0	45	0	0	3	0	0	0	0	0
AmbientTAN2.4 d2	AN2.4	2	25	T	Ambient	0	0	0	0	4	0	0	0	0	0	0	0	0	0	0	0	0	0	0	0	0	0	0	0	0	0	0	0	1	3	0	0	0	0	0	0	0	0	0	0	0	0	0	0
AmbientTAN2.4 d4	AN2.4	4	27	T	Ambient	0	3	1	0	3	0	0	0	0	0	1	0	0	0	0	0	0	0	0	0	0	0	0	0	0	0	0	0	0	0	0	0	0	0	0	18	0	0	0	0	0	0	0	0
AmbientTAN2.4 d6	AN2.4	6	29	T	Ambient	0	0	16	0	8	0	0	14	0	0	0	0	0	0	0	1	0	1	0	0	0	1	0	0	0	0	0	1	1	0	0	1	0	0	2	0	0	0	0	0	0	0	0	0
AmbientTAN3.1 d2	AN3.1	2	16	T	Ambient	0	9	114	0	7	0	0	0	0	0	0	0	0	13	0	0	0	0	4	0	0	0	0	0	0	0	0	0	0	0	0	0	0	0	0	0	4	0	0	0	0	0	9	0
AmbientTAN3.1 d4	AN3.1	4	18	T	Ambient	0	0	7	120	0	0	0	0	0	0	0	0	0	0	0	0	0	0	3	0	0	0	0	0	0	0	0	0	0	0	0	0	0	0	0	0	0	0	0	0	0	0	0	0
AmbientTAN3.1 d6	AN3.1	6	20	T	Ambient	0	9	79	0	0	0	0	0	0	0	5	0	0	0	0	0	0	0	0	0	0	0	0	0	0	0	0	0	0	0	0	0	0	0	0	6	0	0	0	0	0	0	0	0
AmbientTAN3.1 d8	AN3.1	8	22	T	Ambient	0	1	10	300	0	0	0	0	0	0	0	0	0	0	0	0	0	0	0	0	0	2	0	0	0	0	0	1	0	0	0	0	0	0	0	0	0	0	0	0	0	0	0	0
AmbientTAN3.1 d10	AN3.1	10	24	T	Ambient	0	0	7	200	0	0	0	0	0	0	0	0	0	0	0	0	0	0	0	0	0	3	0	0	0	0	0	0	0	0	0	0	0	0	0	4	0	0	0	0	0	0	0	0
AmbientTAN3.1 d12	AN3.1	12	26	T	Ambient	0	0	0	0	0	0	0	0	0	0	0	0	0	0	0	0	0	0	0	0	0	0	0	1	1	0	0	0	0	0	0	0	0	0	0	30	0	0	0	0	0	0	0	0
AmbientTAN3.2 d2	AN3.2	2	16	T	Ambient	0	0	75	0	2	0	0	6	0	0	0	0	0	0	0	0	0	0	0	0	0	0	0	0	0	0	0	0	0	0	0	0	0	0	0	28	0	0	0	0	0	0	0	0
AmbientTAN3.2 d4	AN3.2	4	18	T	Ambient	0	1	12	0	0	0	0	9	0	0	1	0	0	0	0	0	0	0	0	0	0	0	0	0	0	0	0	0	0	1	0	0	0	0	0	0	0	0	0	0	0	0	0	0
AmbientTAN3.2 d6	AN3.2	6	20	T	Ambient	0	11	128	0	6	0	0	20	0	0	0	0	0	1	0	0	0	0	1	0	0	0	0	0	0	0	0	0	0	0	0	0	0	0	0	50	0	0	0	0	0	0	1	0
AmbientTAN3.2 d8	AN3.2	8	22	T	Ambient	0	0	22	640	5	0	0	0	0	0	0	0	0	7	0	0	0	0	0	0	0	0	0	0	0	0	0	1	0	3	0	0	0	0	0	57	0	0	0	0	0	0	0	0
AmbientTAN3.2 d10	AN3.2	10	24	T	Ambient	0	3	60	570	3	0	0	0	0	0	0	0	0	2	0	0	0	1	0	0	0	0	0	0	0	3	0	0	0	5	0	0	0	0	1	0	0	0	2	0	0	0	0	3
AmbientTAN3.2 d12	AN3.2	12	26	T	Ambient	0	6	385	0	6	0	0	2	0	0	0	0	0	4	1	0	0	0	0	0	0	0	0	0	0	1	0	0	0	0	0	0	0	0	0	30	0	0	1	0	0	0	0	2
AmbientTAN3.3 d2	AN3.3	2	18	T	Ambient	0	2	12	222	1	0	0	5	0	0	0	0	0	17	0	0	0	0	4	0	0	0	0	0	0	0	0	0	0	0	0	0	0	0	0	0	0	0	0	0	0	0	1	0
AmbientTAN3.3 d4	AN3.3	4	20	T	Ambient	0	0	1	0	0	0	0	5	0	0	0	0	0	0	0	0	0	0	0	0	0	0	0	0	0	0	0	0	0	3	0	0	0	0	0	0	0	0	0	0	0	0	0	0
AmbientTAN3.3 d6	AN3.3	6	22	T	Ambient	0	2	5	0	1	0	0	0	0	0	0	0	0	0	0	0	0	0	0	0	0	1	0	0	0	0	0	0	1	1	0	0	0	0	1	0	0	0	0	0	0	0	0	0
AmbientTAN3.3 d8	AN3.3	8	24	T	Ambient	0	2	0	0	0	0	0	0	0	0	0	0	0	4	0	0	0	0	0	0	0	0	0	0	0	1	0	2	0	0	0	0	0	0	1	80	0	0	0	0	0	0	0	0
AmbientTAN3.3 d10	AN3.3	10	26	T	Ambient	0	0	20	0	0	0	0	7	0	0	2	0	0	1	1	0	0	0	0	0	0	3	0	0	0	0	0	3	1	1	0	0	0	0	0	2	0	0	0	0	0	0	0	1
AmbientTAN3.3 d12	AN3.3	12	28	T	Ambient	0	0	7	300	0	0	0	1	2	0	0	0	0	0	0	0	0	0	0	0	0	3	0	0	0	0	0	0	0	3	0	0	0	0	1	40	0	0	0	0	0	0	0	0
AmbientTAN3.4 d2	AN3.4	2	29	T	Ambient	0	0	0	0	0	0	0	0	0	0	2	0	0	0	0	0	0	0	0	0	0	0	0	0	0	0	0	0	0	2	0	0	0	0	0	0	0	0	0	0	0	0	3	0
AmbientTAN3.5 d2	AN3.5	2	29	T	Ambient	0	0	23	270	0	0	0	0	0	0	0	0	0	0	0	0	0	0	0	0	0	0	0	0	0	0	2	2	0	2	0	0	0	0	1	5	0	0	0	0	0	0	0	0
AmbientTAN4.1 d2	AN4.1	2	21	T	Ambient	0	3	9	47	0	0	0	0	0	0	0	0	0	0	0	0	0	0	0	0	0	1	0	0	0	0	0	0	1	1	0	0	0	0	1	0	0	0	0	0	0	0	0	0
AmbientTAN4.1 d4	AN4.1	4	23	T	Ambient	0	0	5	0	0	0	0	0	0	0	0	0	0	0	0	0	0	0	0	0	0	1	0	0	0	0	0	0	0	0	0	0	0	0	1	0	0	0	0	0	0	0	0	0
AmbientTAN4.1 d6	AN4.1	6	25	T	Ambient	0	3	5	0	0	0	0	0	0	0	0	0	0	0	0	0	0	0	0	0	0	0	0	0	0	0	0	0	0	1	0	1	0	0	3	1	0	0	0	0	0	0	0	0
AmbientTAN4.1 d8	AN4.1	8	27	T	Ambient	0	1	15	0	0	0	0	1	0	0	0	0	0	0	0	0	0	0	0	0	0	0	0	0	0	0	0	0	0	1	0	1	0	0	2	0	0	0	0	0	0	0	0	0
AmbientTAN4.1 d10	AN4.1	10	29	T	Ambient	0	7	9	0	0	0	0	0	0	0	0	0	0	0	0	0	0	0	0	0	0	1	0	0	0	0	1	0	0	1	0	0	0	0	2	0	0	0	0	0	0	0	0	0
AmbientTAN4.2 d2	AN4.2	2	27	T	Ambient	0	0	7	0	0	0	0	0	0	0	2	0	0	0	0	0	0	0	0	0	0	0	0	1	0	3	0	0	0	1	0	0	0	0	12	0	0	0	0	0	0	0	0	0
AmbientTAN4.2 d4	AN4.2	4	29	T	Ambient	0	0	10	50	2	0	0	0	0	0	0	0	0	0	0	0	0	0	0	0	0	0	0	0	0	2	0	2	1	3	0	0	0	0	6	3	0	0	0	0	0	0	0	0
AmbientTAN1.6 d12	AN1.6	12		T	Ambient	6	0	6	0	0	0	0	0	0	0	0	0	1	0	1	0	0	0	2	0	0	0	0	0	0	1	0	0	0	0	1	0	1	0	1	0	0	1	0	2	0	0	0	0
BoatTAN1.5 d12	AN1.5	12		T	Boat	1	0	0	0	0	0	0	0	0	0	0	0	0	0	0	0	0	0	1	0	0	0	0	0	0	1	0	0	1	0	1	0	0	0	0	0	0	0	0	0	2	6	0	0
BoatTLouise2 d12	Louise2	12		T	Boat	0	0	6	17	0	0	200	0	3	0	0	3	0	0	0	0	0	0	0	0	0	0	0	0	0	0	0	0	0	0	0	0	0	0	2	2	0	0	0	0	0	2	0	0
BoatTAN4.3 d12	AN4.3	12		T	Boat	0	0	0	0	0	0	4	0	0	0	0	4	0	0	0	0	0	0	0	0	0	0	0	0	0	0	0	0	0	0	0	0	0	0	0	0	0	0	0	0	0	6	0	0
BoatTLouise5 d12	Louise5	12		T	Boat	23	0	2	0	0	0	0	0	0	0	0	0	0	0	0	0	0	0	3	0	0	0	0	0	0	0	0	0	0	0	0	0	0	1	1	2	0	0	0	0	0	5	0	0
[truncated: 63 more columns]

## Sheet: Fish within 1m of nest
ID	Nest	Day	Date	N F T	Treatmetnt	Abudefduf notsex	Abudefduf Sexfasciatus	Acanthochromis Polyacanthus	Acanthochromis Polyacanthus	Acanthuridae	Amphiprion Melanopus	Apogonidae	Apogon angustatus	Apogon Properupta	Apogon Properupta	Balistidae	Batu coris	Blennidae	Caesio teres	Cephalopholis Argus	Cephalopholis Boenak	Cephalopholis microprion	Cephalopholis Microprion	Chaetodon	Chaetodon Aureofasciatus	Chaetodon Auriga	Chaetodon Auriga line spot	Chaetodon Ephippium	Chaetodon Eureofasciatus	Chaetodon Lunula	Chaetodon Lunulatus	Chaetodon Melannotus	Chaetodon Plebeius	Chaetodon Vagabundus	Cheilinus Chlorourus	Cheilinus fasciatus	Cheilio Inermis	Chlororus sordidus	Chlororus sordidus (j)	Chromis atripectoralis	Chromis Viridis	Chrysiptera cyanea	Coris aygula	Corythoichthys Sp.	Ctenochaetus striatus	cuttlefish	Damselfish sp	Dascyllus Aruanus	Dascyllus Reticulatus
BoatNJacque d12	Jacque	12	14	N	Boat	0	0	2	0	0	0	0	0	0	0	1	0	0	0	0	0	0	0	2	0	0	0	0	0	0	0	0	0	0	0	0	0	0	0	0	0	0	0	0	0	0	0	0	0
BoatNJacque 2 d10	Jacque 2	10	17	N	Boat	0	0	0	0	0	0	0	0	0	0	0	0	0	0	0	0	0	0	0	0	0	0	0	0	0	0	0	0	0	0	0	0	0	0	0	0	0	0	0	0	0	0	0	0
BoatNJacque 2 d12	Jacque 2	12	19	N	Boat	0	0	0	0	0	0	0	0	0	0	0	0	0	0	0	0	0	0	0	0	0	0	0	0	0	0	0	0	0	0	0	0	0	0	0	0	0	0	0	0	0	0	0	0
BoatNJacque 3 d4	Jacque 3	4	16	N	Boat	0	0	14	0	0	0	0	0	0	0	0	0	0	0	0	0	0	0	2	0	0	0	0	0	0	0	0	0	0	0	0	0	0	0	0	0	0	0	0	0	0	0	0	0
BoatNJacque 3 d6	Jacque 3	6	18	N	Boat	0	0	0	0	0	0	0	0	0	0	0	0	0	0	0	0	0	0	0	0	0	0	0	0	0	0	0	0	0	0	0	0	0	0	0	0	0	0	0	0	0	0	0	0
BoatNJacque 3 d8	Jacque 3	8	20	N	Boat	0	0	0	0	0	0	0	0	0	0	0	0	0	0	0	0	0	0	1	0	0	0	0	0	0	0	0	0	0	0	0	0	0	0	0	1	0	0	0	0	0	0	0	0
BoatNJacque 3 d10	Jacque 3	10	22	N	Boat	0	0	0	0	0	0	0	0	0	0	0	0	0	0	0	0	0	0	0	0	0	0	0	0	0	0	0	0	0	0	0	0	0	0	0	4	0	0	0	0	0	0	0	0
BoatNJacque 3 d12	Jacque 3	12	24	N	Boat	0	0	0	0	0	0	0	0	0	0	0	0	0	0	0	0	0	0	0	0	0	0	0	0	0	0	0	1	0	0	0	0	0	0	0	0	0	0	0	0	0	0	0	0
BoatNJacque 4 d2	Jacque 4	2	19	N	Boat	0	0	0	0	0	0	0	0	0	0	0	0	0	0	0	0	0	0	1	0	0	0	0	0	0	0	0	0	0	0	0	0	0	0	0	0	0	0	0	0	0	0	0	0
BoatNJacque 4 d4	Jacque 4	4	21	N	Boat	0	0	0	0	0	0	0	0	0	0	0	0	0	0	0	0	0	0	0	0	0	0	0	0	0	0	0	0	0	0	0	0	0	0	0	0	0	0	0	0	0	0	0	0
BoatNJacque 4 d6	Jacque 4	6	23	N	Boat	0	1	0	0	0	0	0	0	0	0	0	0	0	0	0	0	0	0	0	0	0	0	0	0	0	0	0	0	0	0	0	0	0	0	0	0	0	0	0	0	0	0	0	0
BoatNJacque 4 d8	Jacque 4	8	25	N	Boat	0	0	0	0	0	0	0	0	0	0	0	0	0	0	0	0	0	0	0	0	0	0	0	0	0	0	0	0	0	0	0	0	0	0	0	0	0	0	0	0	0	0	0	0
BoatNJacque 4 d10	Jacque 4	10	27	N	Boat	0	0	0	0	0	0	0	0	0	0	0	0	0	0	0	0	0	0	0	0	0	0	0	0	0	0	0	0	0	0	0	0	0	0	0	0	0	0	0	0	0	0	0	0
BoatNJacque 4 d12	Jacque 4	12	29	N	Boat	0	0	0	0	0	0	0	0	0	0	0	0	0	0	0	0	0	0	0	0	0	0	0	0	0	0	0	0	0	0	0	0	0	0	0	0	0	0	0	0	0	0	0	0
BoatNJacque 5 d2	Jacque 5	2	26	N	Boat	0	0	0	0	0	0	0	1	0	0	0	0	0	0	0	0	0	0	0	0	0	0	0	0	0	0	0	0	0	0	0	0	0	0	0	0	0	0	0	0	0	0	0	0
BoatNJacque 5 d4	Jacque 5	4	28	N	Boat	0	0	0	0	0	0	0	1	0	0	0	0	0	0	0	0	0	0	0	0	0	0	0	0	0	0	0	0	0	0	0	0	0	0	0	0	0	0	0	0	0	0	0	0
BoatNPrimrose d6	Primrose	6	15	N	Boat	0	0	0	0	1	0	0	0	0	0	0	0	0	0	0	0	0	0	0	0	0	0	0	0	0	0	0	0	0	0	0	0	0	0	0	1	0	0	0	0	0	0	0	0
BoatNPrimrose d8	Primrose	8	17	N	Boat	0	0	0	0	0	0	0	0	0	0	0	0	0	0	0	0	0	0	0	0	0	0	0	0	0	0	0	0	0	0	0	0	0	0	0	0	0	0	0	0	0	0	0	0
BoatNPrimrose 2 d2	Primrose 2	2	18	N	Boat	0	0	0	0	0	0	0	0	0	0	0	0	0	0	0	0	0	0	0	0	0	0	0	0	0	0	0	0	0	0	0	0	0	0	0	0	0	0	0	0	0	0	0	0
BoatNPrimrose 2 d4	Primrose 2	4	20	N	Boat	0	0	0	0	0	0	0	0	0	0	0	0	0	0	0	0	0	0	0	0	0	0	0	0	0	0	0	0	0	0	0	0	0	0	0	0	0	0	0	0	0	0	0	0
BoatNPrimrose 2 d6	Primrose 2	6	22	N	Boat	0	0	0	0	0	0	0	0	0	0	0	0	0	0	0	0	0	0	0	0	0	0	0	0	0	0	0	0	0	0	0	0	0	0	0	0	0	0	0	0	0	0	0	0
BoatNPrimrose 2 d8	Primrose 2	8	24	N	Boat	0	1	0	0	0	0	0	0	0	0	0	0	0	0	0	0	0	0	0	0	0	0	0	0	0	0	0	0	0	0	0	0	0	0	0	0	0	0	0	0	0	0	0	0
BoatNPrimrose 2 d10	Primrose 2	10	26	N	Boat	0	0	0	0	0	0	0	0	0	0	0	0	0	0	0	0	0	0	0	0	0	0	0	0	0	0	0	0	0	0	0	0	0	0	0	0	0	0	0	0	0	0	0	0
BoatNPrimrose 2 d12	Primrose 2	12	28	N	Boat	0	1	4	0	0	0	0	0	0	0	0	0	0	0	0	0	0	0	0	0	0	0	0	0	0	0	0	0	0	0	0	0	0	0	0	4	0	0	0	0	0	0	0	0
BoatNPrim 3 d2	Prim 3	2	19	N	Boat	0	0	0	0	0	0	0	0	0	0	0	0	0	0	0	0	0	0	0	0	0	0	0	0	0	0	0	0	0	0	0	0	0	0	0	0	0	0	0	0	0	0	0	0
BoatNPrim 3 d4	Prim 3	4	21	N	Boat	0	0	0	0	0	0	0	0	0	0	0	0	0	0	0	0	0	0	0	0	0	0	0	0	0	0	0	0	0	0	0	0	0	0	0	0	0	0	0	0	0	0	0	0
BoatNPrim 3 d6	Prim 3	6	23	N	Boat	0	0	0	0	0	0	0	0	0	0	0	0	0	0	0	0	0	0	0	0	0	0	0	0	0	0	0	0	0	0	0	0	0	0	0	0	0	0	0	0	0	0	0	0
BoatNPrim 3 d8	Prim 3	8	25	N	Boat	0	0	0	0	0	0	0	0	0	0	0	0	0	0	0	0	0	0	0	0	0	0	0	0	0	0	0	0	0	0	0	0	0	0	0	0	0	0	0	0	0	0	0	0
BoatNPrim 3 d10	Prim 3	10	27	N	Boat	0	0	0	0	0	0	0	0	0	0	0	0	0	0	0	0	0	0	0	0	0	0	0	0	0	0	0	0	0	0	0	0	0	0	0	0	0	0	0	0	0	0	0	0
BoatNPrim 3 d12	Prim 3	12	29	N	Boat	0	0	0	0	0	0	0	0	0	0	0	0	0	0	0	0	0	0	0	0	0	0	0	0	0	0	0	0	0	0	0	0	0	0	0	0	0	0	0	0	0	0	0	0
BoatNPrim 4 d2	Prim 4	2	25	N	Boat	0	0	0	0	0	0	0	0	0	0	0	0	0	0	0	0	0	0	0	0	0	0	0	0	0	0	0	0	0	0	0	0	0	0	0	0	0	0	0	0	0	0	2	0
BoatNPrim 4 d4	Prim 4	4	27	N	Boat	0	0	0	0	0	0	0	2	3	0	0	0	0	0	0	0	0	0	0	0	0	0	0	0	0	0	0	0	0	0	0	0	0	0	0	0	0	0	0	0	0	0	1	0
BoatNPrim 4 d6	Prim 4	6	29	N	Boat	0	0	0	0	0	0	0	0	0	0	0	0	0	0	0	0	0	0	0	0	0	0	0	0	0	0	0	0	0	0	0	0	0	0	0	5	0	0	0	0	0	0	2	0
BoatNPip d2	Pip	2	11	N	Boat	0	0	0	0	0	0	0	0	0	0	0	0	0	0	0	0	0	0	0	0	0	0	0	0	0	0	0	0	0	0	0	0	0	0	0	0	0	0	0	0	0	0	0	0
BoatNPip d8	Pip	8	17	N	Boat	0	0	0	0	0	0	0	0	0	0	0	0	0	0	0	0	0	0	3	0	0	0	0	0	0	0	0	0	0	0	0	0	0	0	0	0	0	0	0	0	0	0	0	0
BoatNPip d10	Pip	10	19	N	Boat	0	0	0	0	0	0	0	0	0	0	0	0	0	0	0	0	0	0	0	0	0	0	0	0	0	0	0	0	0	0	0	0	0	0	0	0	0	0	0	0	0	0	0	0
BoatNPip d12	Pip	12	21	N	Boat	0	0	0	0	0	0	0	0	0	0	0	0	0	0	0	0	0	0	0	0	0	0	0	0	0	0	0	0	0	0	0	0	0	0	0	0	0	0	0	0	0	0	0	0
BoatNPip 2 d6	Pip 2	6	18	N	Boat	0	0	0	0	0	0	0	0	0	0	0	0	0	0	0	0	0	0	0	0	0	0	0	0	0	0	0	0	0	0	0	0	0	0	0	0	0	0	0	0	0	0	0	0
BoatNPip 2 d8	Pip 2	8	20	N	Boat	0	0	0	0	0	0	0	0	0	0	0	0	0	0	0	0	0	0	1	0	0	0	0	0	0	0	0	0	0	0	0	0	0	0	0	0	0	0	0	0	0	0	0	0
BoatNPip 2 d10	Pip 2	10	22	N	Boat	0	0	0	0	1	0	0	0	0	0	0	0	0	0	0	0	0	0	0	0	0	0	0	0	0	0	0	0	0	0	0	0	0	0	0	0	0	0	0	0	0	0	0	0
BoatNPip 2 d12	Pip 2	12	24	N	Boat	0	0	0	0	0	0	0	0	0	0	0	0	0	0	0	0	0	0	0	0	0	0	0	0	0	0	0	0	0	0	0	0	0	0	0	0	0	0	0	0	0	0	0	0
BoatNLouise d12	Louise	12	15	N	Boat	0	0	0	0	0	0	0	0	0	0	0	0	0	0	0	0	0	0	0	0	0	0	0	0	0	0	0	0	0	0	0	0	0	0	0	0	0	0	0	0	0	0	0	0
BoatNLouise 3 d2	Louise 3	2	18	N	Boat	0	0	0	0	0	0	0	0	0	0	0	0	0	0	0	0	0	0	0	0	0	0	0	0	0	0	0	0	0	0	0	0	0	0	0	0	0	0	0	0	0	0	0	0
BoatNLouise 3 d4	Louise 3	4	20	N	Boat	0	0	0	0	2	0	0	0	0	0	0	0	0	0	0	0	0	0	0	0	0	0	0	0	0	0	0	0	0	0	0	0	0	0	0	0	0	0	0	0	0	0	0	0
BoatNLouise 3 d6	Louise 3	6	22	N	Boat	0	0	0	0	0	0	0	0	0	0	0	0	0	0	0	0	0	0	0	0	0	0	0	0	0	0	0	0	0	0	0	0	0	0	0	0	0	0	0	0	0	0	0	0
BoatNLouise 3 d8	Louise 3	8	24	N	Boat	0	0	0	0	0	0	0	0	0	0	0	0	0	0	0	0	0	0	0	0	0	0	0	0	0	0	0	0	0	0	0	0	0	0	0	0	0	0	0	0	0	0	0	0
BoatNLouise 3 d10	Louise 3	10	26	N	Boat	0	0	0	0	2	0	0	0	0	0	0	0	0	0	0	0	0	0	0	0	0	0	0	0	0	0	0	0	0	0	0	0	0	0	0	0	0	0	0	0	0	0	0	0
BoatNLouise 3 d12	Louise 3	12	28	N	Boat	0	0	0	0	0	0	0	0	0	0	0	0	0	0	0	0	0	0	0	0	0	0	0	0	0	0	0	0	0	0	0	0	0	0	0	0	0	0	0	0	0	0	0	0
BoatNLouise 4 d2	Louise 4	2	21	N	Boat	0	0	0	0	0	5	0	1	0	0	0	0	0	0	0	0	0	0	0	0	0	0	0	0	0	0	0	0	0	3	0	0	0	0	0	0	0	0	0	0	0	0	0	0
BoatNLouise 4 d4	Louise 4	4	23	N	Boat	0	0	0	0	0	5	0	1	0	0	0	0	0	0	0	0	0	0	0	0	0	0	0	0	0	0	0	0	0	1	0	0	0	0	0	0	0	0	0	0	0	0	0	0
BoatNLouise 4 d6	Louise 4	6	25	N	Boat	0	0	0	0	0	4	0	0	0	0	0	0	0	0	0	0	0	0	0	0	0	0	0	0	0	0	0	0	0	0	0	0	0	0	0	0	0	0	0	0	0	0	0	0
BoatNLouise 4 d8	Louise 4	8	27	N	Boat	0	0	0	0	0	4	0	0	0	0	0	0	0	0	0	0	0	0	0	0	0	0	0	0	0	0	0	0	0	1	0	0	0	0	0	0	0	0	0	0	0	0	0	0
BoatNLouise 4 d10	Louise 4	10	29	N	Boat	0	0	0	0	0	0	0	0	0	0	0	0	0	0	0	0	0	0	0	0	0	0	0	0	0	0	0	0	0	0	0	0	0	0	0	2	0	0	0	0	0	0	0	0
AmbientNAN1.2 d8	AN1.2	8	13	N	Ambient	0	0	0	0	0	0	0	0	0	0	0	0	0	0	0	0	0	0	0	0	0	0	0	0	0	0	0	0	0	0	0	0	0	0	0	7	0	0	0	0	0	0	0	0
AmbientNAN1.2 d10	AN1.2	10	15	N	Ambient	0	3	12	0	0	0	0	0	0	0	0	0	0	0	0	0	0	0	0	0	0	0	0	0	0	0	0	0	0	0	0	0	0	0	0	10	0	0	0	0	0	0	0	0
AmbientNAN1.2 d12	AN1.2	12	17	N	Ambient	0	0	0	0	0	0	0	0	0	0	0	0	0	0	0	0	0	0	0	0	0	0	0	0	0	0	0	0	0	0	0	0	0	0	0	0	0	0	0	0	0	0	0	0
AmbientNAN1.3 d8	AN1.3	8	14	N	Ambient	0	0	0	0	2	0	0	0	0	0	0	0	0	0	0	0	0	0	0	0	0	0	0	0	0	0	0	0	0	0	0	0	0	0	0	0	0	0	0	0	0	0	0	0
AmbientNAN1.3 d10	AN1.3	10	16	N	Ambient	0	0	0	0	2	0	0	0	0	0	0	0	0	0	0	0	0	0	0	0	0	0	0	0	0	0	0	0	0	0	0	0	0	0	0	0	0	0	0	0	0	0	0	0
AmbientNAN1.4 d2	AN1.4	2	19	N	Ambient	0	0	0	0	0	0	0	0	0	0	0	0	0	0	0	0	0	0	0	0	0	0	0	0	0	0	0	0	0	0	0	0	0	0	0	0	0	0	0	0	0	0	9	0
AmbientNAN1.4 d4	AN1.4	4	21	N	Ambient	0	0	0	0	0	0	0	0	0	0	0	0	0	0	0	0	0	0	0	0	0	0	0	0	0	0	0	0	0	0	0	0	0	0	11	0	0	0	0	0	0	0	7	2
AmbientNAN1.4 d6	AN1.4	6	23	N	Ambient	0	0	0	0	0	0	0	0	0	0	0	0	0	0	0	0	0	0	0	0	0	0	0	0	0	0	0	0	0	0	0	0	0	0	0	0	0	0	0	0	0	0	0	0
AmbientNAN1.4 d8	AN1.4	8	25	N	Ambient	0	0	0	0	0	0	0	3	0	0	0	0	0	0	0	0	0	0	0	0	0	0	0	0	0	0	0	0	0	0	0	0	0	0	0	50	0	0	0	0	0	0	15	0
AmbientNAN1.4 d10	AN1.4	10	27	N	Ambient	0	0	6	0	0	0	0	0	7	0	0	0	0	0	0	0	0	0	0	0	0	0	0	0	0	0	0	0	0	0	0	0	0	0	0	0	0	0	0	0	0	0	13	2
AmbientNAN1.4 d12	AN1.4	12	29	N	Ambient	0	0	0	0	0	0	0	0	0	0	0	0	0	0	0	0	0	0	0	0	0	0	0	0	0	0	0	0	0	0	0	0	0	0	0	3	0	0	0	0	0	0	14	0
AmbientNAN2.2 d10	AN2.2	10	15	N	Ambient	0	0	0	0	2	0	0	0	0	0	0	0	0	0	0	0	0	0	0	0	0	0	0	0	0	0	0	0	0	0	0	0	0	0	0	4	0	0	0	0	0	0	0	0
AmbientNAN2.2 d12	AN2.2	12	17	N	Ambient	0	0	0	0	2	0	0	0	0	0	0	0	0	0	0	0	0	0	1	0	0	0	0	0	0	0	0	0	0	0	0	0	0	0	0	0	0	0	0	0	0	0	0	0
AmbientNAN2.3 d6	AN2.3	6	15	N	Ambient	0	0	0	0	0	0	0	0	0	0	0	0	0	0	0	0	0	0	0	0	0	0	0	0	0	0	0	0	0	0	0	0	0	0	0	0	0	0	0	0	0	0	0	0
AmbientNAN2.3 d8	AN2.3	8	17	N	Ambient	0	8	0	0	0	0	0	0	0	0	0	0	0	0	0	0	0	0	0	0	0	0	0	0	0	0	0	0	0	0	0	0	0	0	0	0	1	0	0	0	0	0	0	0
AmbientNAN2.3 d10	AN2.3	10	19	N	Ambient	0	0	0	0	0	0	0	0	0	0	0	0	0	0	0	0	0	0	0	0	0	0	0	0	0	0	0	0	0	0	0	0	0	0	0	30	0	0	0	0	0	0	0	0
AmbientNAN2.3 d12	AN2.3	12	21	N	Ambient	0	0	0	0	0	0	0	0	0	0	0	0	0	0	0	0	0	0	0	0	0	0	0	0	0	0	0	0	0	0	0	0	0	0	0	0	0	0	0	0	0	0	0	0
AmbientNAN2.4 d2	AN2.4	2	25	N	Ambient	0	0	0	0	0	0	0	0	0	0	0	0	0	0	0	0	0	0	0	0	0	0	0	0	0	0	0	0	0	0	0	0	0	0	0	0	0	0	0	0	0	0	0	0
AmbientNAN2.4 d4	AN2.4	4	27	N	Ambient	0	1	0	0	0	0	0	0	0	0	0	0	0	0	0	0	0	0	0	0	0	0	0	0	0	0	0	0	0	0	0	0	0	0	0	18	0	0	0	0	0	0	0	0
AmbientNAN2.4 d6	AN2.4	6	29	N	Ambient	0	0	0	0	1	0	0	0	0	0	0	0	0	0	0	0	0	0	0	0	0	0	0	0	0	0	0	0	0	0	0	0	0	0	0	0	0	0	0	0	0	0	0	0
AmbientNAN3.1 d2	AN3.1	2	16	N	Ambient	0	9	84	0	7	0	0	0	0	0	0	0	0	13	0	0	0	0	3	0	0	0	0	0	0	0	0	0	0	0	0	0	0	0	0	0	4	0	0	0	0	0	7	0
AmbientNAN3.1 d4	AN3.1	4	18	N	Ambient	0	0	0	0	0	0	0	0	0	0	0	0	0	0	0	0	0	0	0	0	0	0	0	0	0	0	0	0	0	0	0	0	0	0	0	0	0	0	0	0	0	0	0	0
AmbientNAN3.1 d6	AN3.1	6	20	N	Ambient	0	0	0	0	0	0	0	0	0	0	0	0	0	0	0	0	0	0	0	0	0	0	0	0	0	0	0	0	0	0	0	0	0	0	0	0	0	0	0	0	0	0	0	0
AmbientNAN3.1 d8	AN3.1	8	22	N	Ambient	0	0	0	0	0	0	0	0	0	0	0	0	0	0	0	0	0	0	0	0	0	0	0	0	0	0	0	0	0	0	0	0	0	0	0	0	0	0	0	0	0	0	0	0
AmbientNAN3.1 d10	AN3.1	10	24	N	Ambient	0	0	0	0	0	0	0	0	0	0	0	0	0	0	0	0	0	0	0	0	0	0	0	0	0	0	0	0	0	0	0	0	0	0	0	0	0	0	0	0	0	0	0	0
AmbientNAN3.1 d12	AN3.1	12	26	N	Ambient	0	0	0	0	0	0	0	0	0	0	0	0	0	0	0	0	0	0	0	0	0	0	0	0	0	0	0	0	0	0	0	0	0	0	0	0	0	0	0	0	0	0	0	0
AmbientNAN3.2 d4	AN3.2	4	18	N	Ambient	0	0	0	0	0	0	0	0	0	0	0	0	0	0	0	0	0	0	0	0	0	0	0	0	0	0	0	0	0	0	0	0	0	0	0	0	0	0	0	0	0	0	0	0
AmbientNAN3.2 d6	AN3.2	6	20	N	Ambient	0	0	0	0	0	0	0	0	0	0	0	0	0	0	0	0	0	0	0	0	0	0	0	0	0	0	0	0	0	0	0	0	0	0	0	0	0	0	0	0	0	0	0	0
AmbientNAN3.2 d8	AN3.2	8	22	N	Ambient	0	0	0	0	0	0	0	0	0	0	0	0	0	0	0	0	0	0	0	0	0	0	0	0	0	0	0	0	0	0	0	0	0	0	0	0	0	0	0	0	0	0	0	0
AmbientNAN3.2 d10	AN3.2	10	24	N	Ambient	0	0	10	0	0	0	0	0	0	0	0	0	0	0	0	0	0	0	0	0	0	0	0	0	0	0	0	0	0	0	0	0	0	0	0	0	0	0	0	0	0	0	0	0
AmbientNAN3.2 d12	AN3.2	12	26	N	Ambient	0	0	0	0	0	0	0	0	0	0	0	0	0	0	0	0	0	0	0	0	0	0	0	0	0	0	0	0	0	0	0	0	0	0	0	0	0	0	0	0	0	0	0	0
AmbientNAN3.3 d4	AN3.3	4	20	N	Ambient	0	0	0	0	0	0	0	0	0	0	0	0	0	0	0	0	0	0	0	0	0	0	0	0	0	0	0	0	0	0	0	0	0	0	0	0	0	0	0	0	0	0	0	0
AmbientNAN3.3 d6	AN3.3	6	22	N	Ambient	0	0	0	0	0	0	0	0	0	0	0	0	0	0	0	0	0	0	0	0	0	0	0	0	0	0	0	0	0	0	0	0	0	0	0	0	0	0	0	0	0	0	0	0
AmbientNAN3.3 d8	AN3.3	8	24	N	Ambient	0	0	0	0	0	0	0	0	0	0	0	0	0	0	0	0	0	0	0	0	0	0	0	0	0	0	0	1	0	0	0	0	0	0	0	10	0	0	0	0	0	0	0	0
AmbientNAN3.3 d10	AN3.3	10	26	N	Ambient	0	0	0	0	0	0	0	0	0	0	0	0	0	0	0	0	0	0	0	0	0	0	0	0	0	0	0	0	0	0	0	0	0	0	0	0	0	0	0	0	0	0	0	0
AmbientNAN3.3 d12	AN3.3	12	28	N	Ambient	0	0	0	0	0	0	0	0	0	0	0	0	0	0	0	0	0	0	0	0	0	0	0	0	0	0	0	0	0	2	0	0	0	0	0	0	0	0	0	0	0	0	0	0
AmbientNAN3.4 d2	AN3.4	2	29	N	Ambient	0	0	0	0	0	0	0	0	0	0	0	0	0	0	0	0	0	0	0	0	0	0	0	0	0	0	0	0	0	0	0	0	0	0	0	0	0	0	0	0	0	0	0	0
AmbientNAN3.5 d2	AN3.5	2	29	N	Ambient	0	0	4	0	0	0	0	0	0	0	0	0	0	0	0	0	0	0	0	0	0	0	0	0	0	0	0	0	0	0	0	0	0	0	0	0	0	0	0	0	0	0	0	0
AmbientNAN4.1 d2	AN4.1	2	21	N	Ambient	0	0	0	0	0	0	0	0	0	0	0	0	0	0	0	0	0	0	0	0	0	0	0	0	0	0	0	0	0	0	0	0	0	0	0	0	0	0	0	0	0	0	0	0
AmbientNAN4.1 d4	AN4.1	4	23	N	Ambient	0	0	0	0	0	0	0	0	0	0	0	0	0	0	0	0	0	0	0	0	0	0	0	0	0	0	0	0	0	0	0	0	0	0	0	0	0	0	0	0	0	0	0	0
AmbientNAN4.1 d6	AN4.1	6	25	N	Ambient	0	0	0	0	0	0	0	0	0	0	0	0	0	0	0	0	0	0	0	0	0	0	0	0	0	0	0	0	0	0	0	0	0	0	2	0	0	0	0	0	0	0	0	0
AmbientNAN4.1 d8	AN4.1	8	27	N	Ambient	0	1	0	0	0	0	0	1	0	0	0	0	0	0	0	0	0	0	0	0	0	0	0	0	0	0	0	0	0	0	0	0	0	0	0	0	0	0	0	0	0	0	0	0
AmbientNAN4.1 d10	AN4.1	10	29	N	Ambient	0	0	0	0	0	0	0	0	0	0	0	0	0	0	0	0	0	0	0	0	0	0	0	0	0	0	0	0	0	0	0	0	0	0	0	0	0	0	0	0	0	0	0	0
AmbientNAN4.2 d2	AN4.2	2	27	N	Ambient	0	0	0	0	0	0	0	0	0	0	0	0	0	0	0	0	0	0	0	0	0	0	0	0	0	0	0	0	0	0	0	0	0	0	0	0	0	0	0	0	0	0	0	0
AmbientNAN4.2 d4	AN4.2	4	29	N	Ambient	0	0	0	0	0	0	0	0	0	0	0	0	0	0	0	0	0	0	0	0	0	0	0	0	0	0	0	0	0	0	0	0	0	0	2	0	0	0	0	0	0	0	0	0
[truncated: 63 more columns]
